# Supplementary material for: Fusarium Mycotoxins and OTA in Beer from Shanghai, the Largest Megacity in China: Occurrence and Dietary Risk Assessment
Source: Foods. 2023 Aug 16;12(16):3071. doi: 10.3390/foods12163071 (PMC10452965; doi:10.3390/foods12163071)
Supplement: Supplementary file 1 [file foods-12-03071-s001.zip]

Archive with 1 entries (1 files):
- foods-2488113-supplementary.pdf
